# Supplementary material for: Efficacy of Messenger RNA–1273 Against Severe Acute Respiratory Syndrome Coronavirus 2 Acquisition in Young Adults From March to December 2021
Source: Open Forum Infect Dis. 2023 Nov 2;10(11):ofad511. doi: 10.1093/ofid/ofad511 (PMC10655942; doi:10.1093/ofid/ofad511)
Supplement: ofad511_Supplementary_Data [file ofad511_supplementary_data.zip]

Archive with 2 entries (2 files):
- 3006 Protocols 1 through 4.pdf
- Manuscript Supplement Revisions.docx
